# Supplementary material for: Faces Divulge the Origins of Caribbean Prehistoric Inhabitants
Source: Sci Rep. 2020 Jan 10;10:147. doi: 10.1038/s41598-019-56929-3 (PMC6954214; doi:10.1038/s41598-019-56929-3)
Supplement: Supplementary file 1 — Supplementary Information [file 41598_2019_56929_MOESM1_ESM.xlsx]

## Sheet: raw_coordinates
Group	Accession Number	RawCoord1	RawCoord2	RawCoord3	RawCoord4	RawCoord5	RawCoord6	RawCoord7	RawCoord8	RawCoord9	RawCoord10	RawCoord11	RawCoord12	RawCoord13	RawCoord14	RawCoord15	RawCoord16	RawCoord17	RawCoord18	RawCoord19	RawCoord20	RawCoord21	RawCoord22	RawCoord23	RawCoord24	RawCoord25	RawCoord26	RawCoord27	RawCoord28	RawCoord29	RawCoord30	RawCoord31	RawCoord32	RawCoord33	RawCoord34	RawCoord35	RawCoord36	RawCoord37	RawCoord38	RawCoord39	RawCoord40	RawCoord41	RawCoord42	RawCoord43	RawCoord44	RawCoord45	RawCoord46	RawCoord47	RawCoord48
Bahamas	Burial 3	148.925	127.687	354.736	175.217	128.882	353.457	150.576	95.2353	344.84	177.158	97.2467	343.084	111.073	96.4187	333.774	214.328	105.767	332.202	108.845	83.2524	329.591	218.818	93.1552	327.814	100.219	109.868	324.542	223.231	120.646	320.554	163.675	90.7645	349.716	161.13	140.425	363.035	109.633	128.876	339.53	210.407	137.479	337.221	129.171	111.584	345.33	193.974	117.599	345.086
Bahamas	UI2	154.816	131.585	347.837	181.378	131.025	346.963	157.718	98.4075	336.375	180.706	99.4057	335.79	120.873	99.8373	326.76	218.323	106	326.99	116.438	83.8482	325.402	224.312	94.0099	323.923	107.633	110.755	317.029	227.927	119.905	316.241	169.45	93.665	343.982	167.147	143.378	352.496	118.27	131.34	332.071	216.46	138.558	331.627	137.018	112.637	340.007	200.817	118.818	340.25
Bahamas	Santuary11	154.814	141.547	357.178	179.316	142.999	357.299	157.368	106.589	344.408	181.122	107.311	344.659	119.787	107.483	336.077	217.608	114.159	336.226	117.295	93.1633	335.014	222.722	100.456	331.311	103.598	116.902	327.761	229.22	124.357	325.512	170.179	98.3179	352.695	169.39	150.43	362.184	219.509	144.525	341.575	114.204	137.537	339.243	135.855	121.998	348.89	199.986	127.167	348.99
Bahamas	Santuary12	161.006	131.479	355.003	184.894	131.462	355.626	164.24	95.8071	343.944	185.061	96.981	343.657	126.771	100.874	336.714	221.38	102.778	335.405	123.448	83.7508	334.329	226.013	90.9094	332.162	116.034	106.809	329.354	230.857	112.467	326.759	173.876	89.3196	352.02	171.692	141.325	361.864	120.441	126.832	340.574	224.063	130.376	340.674	136.703	113.496	346.495	208.808	116.754	347.32
Bahamas	Sanctuary12-002	161.162	134.023	351.843	185.797	134.136	351.817	164.107	97.5705	342.032	184.701	99.1665	341.398	125.905	102.448	334.309	220.958	103.362	330.232	123.942	89.2526	331.847	224.364	94.1838	325.354	117.155	109.823	325.16	230.487	114.379	318.941	176.107	90.5963	348.935	173.944	144.376	359.137	126.181	133.335	335.944	220.746	136.112	331.819	144.576	116.264	345.584	201.7	118.868	344.048
Bahamas	Burial 1	144.504	147.509	345.148	170.272	146.979	344.659	151.339	110.948	338.727	171.678	112.805	335.957	113.315	112.502	331.222	205.888	121.062	330.413	109.81	97.0654	330.297	211.036	106.004	329.624	99.9057	118.81	320.409	215.799	127.607	320.561	161.007	101.981	344.644	156.31	158.646	350.056	109.757	142.416	334.226	204.486	150.147	331.753	131.218	127.724	338.715	188.853	134.297	337.471
Bahamas	AN13.001	210.051	115.615	359.727	235.412	117.282	358.403	211.053	82.9774	342.98	236.845	85.9366	343.38	171.89	84.9175	341.298	274.948	93.526	338.283	170.569	75.7482	341.127	279.773	79.9888	335.066	159.04	96.6037	332.999	283.853	106.194	328.099	226.002	71.6213	351.801	223.672	126.127	368.32	173.38	119.117	348.856	270.678	122.741	344.651	191.34	98.4213	353.101	253.623	104.896	351.454
Bahamas	SS2004-017-001	147.528	106.107	380.762	175.305	109.16	381.421	152.267	78.9671	362.31	175.961	80.7567	361.388	113.994	78.9032	353.984	214.737	89.2548	355.811	111.602	66.0648	350.827	215.677	82.0493	352.073	102.029	87.3445	346.74	221.122	106.545	347.073	163.277	72.1233	369.779	161.268	118.761	391.306	109.403	109.435	364.691	213.778	122.457	365.12	130.178	92.0932	368.051	195.029	99.3018	369.889
Colombia1	99-3831	179.29	-109.34	383.36	190.83	-131.66	384.18	150.53	-127.7	370.4	160.82	-144.87	372.15	141.01	-89.43	365.02	188.72	-172.6	365.36	127.54	-94.18	359.74	175.6	-181.98	360.37	146.48	-77.55	356.61	200.29	-174.86	356.91	150.3	-140.42	378.05	193.92	-115.89	391.67	166.55	-75.81	370.28	210.17	-158.57	370.04	156.51	-98.4	376.02	187.3	-153.08	375.93
Colombia2	99-3832	189.5	-106.04	382.79	200.61	-127.95	382.8	158.27	-123.02	375.22	169.55	-142.69	375.31	149.1	-88.16	364.68	194.79	-169.46	361.61	134.01	-92.92	360.62	181.74	-179.86	358.25	152.84	-75.76	352.37	205.53	-173.32	350.17	158.72	-136.74	383.55	207	-110.96	388.6	174.27	-71.24	362.77	221.36	-159.6	363.2	167.54	-99.6	374.03	198.63	-154.6	372.52
Colombia3	99-3835	186.43	-101.79	387.72	202.48	-123.88	387.16	163.16	-119.96	377.98	173.42	-139.19	377.84	145	-86.82	372.24	197.26	-168.97	369.51	130.04	-91.37	366.44	188.47	-180.73	364.22	147.423	-71.3323	358.19	213.36	-172.64	357.68	157.26	-137.85	385.13	207.34	-104.78	395.4	168.05	-67.01	374.21	225.96	-153.9	372.8	163.34	-90.68	383.26	202.25	-150.4	380.84
Colombia4	99-4528	199.48	-103.92	384.6	210.86	-125.27	384.77	169.37	-122.99	380.05	181.38	-140.74	378.36	156.4	-91.25	372.54	202.36	-168.68	373.1	140.26	-97.56	368.1	189.65	-179.7	369.23	158.036	-78.4986	357.424	212.93	-175.2	360.82	165.88	-137.09	386.12	216.96	-107.58	390.13	177.94	-72.31	369.68	228.08	-157.48	372.42	178.16	-100.93	379.57	208.42	-148.21	380.22
Colombia5	VL-1201	187.13	-109.21	402.05	200.7	-134.68	401.15	158.98	-127.12	388.8	170.27	-148	388.31	150.2	-90.68	381.18	195.26	-175.77	379.43	131.99	-95.53	374.32	181.4	-188.19	375.83	150.95	-76.73	367.03	205.39	-182.86	366.67	158.81	-140.7	397.59	204.77	-116.87	408.68	175.58	-74.92	386.11	222.25	-162.85	382.26	166.32	-102.46	394.57	196.55	-155.25	393.73
Cuba2	1340	129.27	-113.37	429.8	141.23	-141.21	428.46	96.17	-124.41	414.83	104.22	-147.68	414.41	91.37	-83.29	404.2	125.96	-187.77	403.55	75.34	-82.68	400.23	112.17	-195.16	398.28	99.04	-64.62	393.43	141.21	-197.21	392.77	90.67	-140.54	422.82	154.11	-121.89	438.85	127.94	-63.07	410.38	166.06	-183.09	409.75	110.46	-96.6	419.08	133.57	-167.11	418.1
Cuba3	200023	120.85	-124.67	417.97	128.14	-148.3	417.59	89.3	-137.4	406.83	94.92	-156.46	406.32	87.91	-96.2	396.04	116.86	-191.1	393.64	70.68	-97.18	392.74	106.13	-196.87	389.56	93.67	-82.84	385.12	131.37	-196.15	382.81	84.35	-148.94	413.58	137.18	-133.89	423.97	115.89	-88.83	400.59	143.99	-181.09	397.11	103.1	-113.19	407.99	120.02	-168.07	406.88
Cuba4	200026	86.56	-121.48	421.9	91.47	-146.74	423.07	56.38	-129.42	406.21	59.5	-151.97	406.47	59.04	-89.6	399.96	73.51	-189.38	398.44	40.88	-91.31	393.2	66.33	-195.87	393.29	64.77	-83.77	387.69	88.41	-196.66	387.34	45.19	-144.14	410.69	105.15	-131.02	431.23	85.14	-88.7	407.18	105.1	-181.28	408.06	73.74	-105.12	413.37	85.57	-166.39	412.75
Cuba5	200027	92.71	-123.12	419.4	98.04	-147.56	421.37	66.78	-127.99	405.05	73.12	-149.01	406.23	73.32	-89.81	396.85	82.12	-184.79	398.42	57.05	-91.43	390.52	72.94	-190.44	392.18	79.42	-81.67	386.28	97.22	-195.85	388.72	59.84	-138.76	412.39	107.26	-133.79	429.18	100.59	-84.67	403.25	113.1	-183.83	407.68	85.08	-102.78	409.76	95.82	-168.59	411.59
Cuba6	200055	95.62	-124.04	422.34	103.83	-151.21	422.16	68.42	-131.16	409.35	73.55	-153.33	409.12	71.22	-94.09	399.67	85.46	-189.17	398.93	52.87	-96.48	393.28	77.36	-196.21	393.16	74.05	-86.91	388.52	99.78	-196.92	388.45	64.71	-145.22	414.71	112.89	-135.55	428.36	94.99	-87.62	403.25	116.12	-186.86	402.25	81.84	-110.12	414.3	94.41	-168.09	414.19
Cuba7	200065	90.11	-121.7	428.31	95.56	-147.11	427.37	56.65	-131.91	410.83	60.61	-150.83	408.33	60.28	-89.81	403.37	72.13	-189.87	403.64	43.25	-92.92	396.04	64.14	-195.25	397.01	67.08	-84.36	393.4	89.12	-197.22	396.12	52.13	-142.88	415.92	103.2	-133.45	436.86	85.59	-86.37	410.23	103.81	-184.72	411.57	73.59	-108.99	415.24	83.96	-167.78	416.59
Cuba8	200066	107.36	-129.76	420.99	110.17	-155.81	422.39	76.01	-136.44	409.84	81.53	-159.36	409.26	78.52	-95.87	399.12	90.74	-197.74	398.17	63.11	-97.56	395.21	80.12	-201.93	395.36	85.1	-89.66	387.66	104.42	-204.53	388.73	67.64	-148.74	414.35	125.04	-141.75	429.67	107.82	-95.47	405.87	122.693	-194.337	404.678	96.44	-110.29	409.78	104.22	-180.54	411.47
Cuba9	200067	105.69	-126.03	411.25	110.73	-149.77	413.07	78.4	-131.6	402.5	85.45	-155.6	402.75	79.29	-92.51	394.95	94.37	-193.23	396.79	61.94	-94.15	388.24	86.41	-198.33	391.24	84.048	-85.4832	381.501	109.99	-198.21	387.09	69.7	-145.51	411.67	121.56	-135.51	421.17	106.93	-88.11	396.72	127.05	-187.9	399.45	94.45	-107.97	405.6	106.75	-171.26	407.04
Cuba10	200068	80.18	-127.92	420.53	83.56	-153.3	421.62	55.47	-133.13	404.52	54.06	-154.39	405.77	55.52	-95.11	397.43	65.23	-193.16	400.7	37.34	-97.36	392.42	53.47	-197.45	395.1	61.36	-87.76	389.12	76.99	-201.97	392.36	44	-145.72	410.98	95.24	-138.31	427.6	80.71	-91.44	405.33	93.54	-190.51	407.62	67.2	-109.72	410.87	75.44	-175.39	413.19
Cuba11	200079	76.29	-128.69	415.36	78.61	-151.27	416.15	45.39	-136.02	402.99	52.7	-154.7	403.66	52.64	-94.5	393.24	61.3	-193.03	394.25	33.24	-95.33	385.8	50.61	-197.96	387.19	58.08	-86.85	385.17	76.48	-200.5	385.59	38.76	-145.66	409.59	91.54	-137.22	426.7	78.58	-91.5	401.96	92.4	-187.43	402.48	65.44	-109.64	405.94	73.7	-174.77	407.36
Cuba12	200080	87.81	-118.73	408.9	93.37	-142.54	407.76	58.77	-123.26	398.04	64.8553	-145.712	396.839	57.99	-84.01	387.83	77.98	-182.75	388.08	42.95	-88.44	382.16	70.38	-187.71	385.02	65.26	-78.28	377.71	91.7443	-188.549	379.058	49.11	-138.28	404.4	102.45	-126.42	414.92	85.38	-82.08	392.93	108.58	-176.05	392.32	77.56	-99.66	402.69	88.62	-161.48	402.23
Cuba13	200270	88.91	-128.67	413.03	93.81	-151.14	412.35	56.9	-135.28	402.18	62.41	-152.87	402.79	59.86	-94.77	392.74	70.59	-190.78	395.17	41.67	-97.83	389.02	59.13	-195.3	391.63	67.36	-89.2	383.16	80.99	-195.74	387.66	51.47	-145.12	409.67	104.03	-138.49	420.38	87.1	-94.17	397.29	98.55	-185.02	398.8	76.42	-110.73	403.76	84.34	-171.54	405.28
Cuba14	337	92.29	-117.37	424	100.75	-144.92	424.21	62.39	-125.79	409.7	71.66	-147.87	410.35	65.01	-85.1	400.11	86.5	-183.35	403.18	47.58	-89.37	393.65	76.15	-190.5	397.27	73.11	-76.64	388.53	102.55	-192.22	391.81	56.82	-138.61	415.81	109.52	-126.84	430.21	93.06	-78.64	406.39	118.43	-178.87	409.02	81.08	-97.89	413.75	96.91	-166.89	415.73
Cuba15	346	118.34	-120.16	408.34	125.48	-146.05	407.23	88.92	-130.86	400.48	94.25	-150.71	399.7	85.61	-91.59	391.85	106.97	-186.74	391.32	68.12	-92.97	388.68	94.67	-193.88	388.52	91.99	-78.73	380.33	121.42	-193.53	380.87	82.61	-143.2	406.68	139.02	-128.76	414.97	112.57	-83.34	394.68	137.94	-180.83	394.25	103.08	-102.79	401.26	119.75	-168.38	400.62
Cuba16	399	101.25	-118.66	415.65	106.02	-145.56	415.17	71.36	-127.48	404.44	78.72	-147.49	403.1	70.62	-86.99	398.62	87.72	-184.44	394.36	53.4	-91.81	391.8	81.6	-189.28	389.94	77.85	-79.2	386.15	102.53	-189.9	383.69	66.62	-139.03	411.36	117.592	-129.201	423.244	95.73	-83.94	403.19	117.87	-177.32	399.69	87.49	-99.72	409.2	102.17	-165.98	406.64
Cuba17	200074	118.62	-157.53	427.16	120.91	-185.41	429.04	87.91	-167.53	414.28	96.4	-184.45	416.68	92.84	-123.58	406.6	108.75	-221.39	408.95	74.31	-128.92	398.4	102.41	-224.11	404.03	95.69	-119.01	393.2	124.64	-225.39	400.15	83.42	-176.31	422.65	133.89	-171.17	433.6	116.88	-122.109	412.352	138.018	-215.464	415.257	107.11	-139.89	421.23	118.41	-199.08	422.48
Cuba18	334	85.34	-122.21	425.37	90.83	-146.36	426.36	57.7	-129.6	406.49	63.74	-155.04	407.41	57.92	-90.05	399.35	80.7	-189.26	401.21	40.45	-94.89	389.28	72.85	-196.1	391.76	64.24	-81.4	391.42	98.49	-197.27	394.42	49.69	-144.81	410.18	101.31	-130.79	434.4	83.65	-81.02	410.8	111.88	-186.1	412.48	71.21	-105.62	414.94	88.97	-171.29	415.97
Cuba19	341	111.79	-158.4	437.26	118.13	-184.78	436.64	80.31	-167.91	420.04	89.84	-189.95	419.64	83.23	-126.58	411.14	102.47	-226.18	408.4	61.22	-129.43	403.74	92.84	-232.56	401.51	84.34	-116.05	398.26	118.91	-234.3	396.42	72.53	-182.16	428.53	129.77	-169.05	449.28	108.16	-120.92	420.13	135.79	-222.66	415.7	95.92	-137.78	426.82	113.58	-208.98	424.59
Cuba20	342	122.36	-172.53	413.22	126.81	-197.16	415.77	94.8	-179.51	401.64	100.89	-196.05	403.66	96.75	-138.12	396.49	110.22	-231.69	397.3	79.43	-142.82	389.94	102.01	-234.39	392.52	101.1	-134.55	388.1	123.7	-236.06	391.48	88.89	-187.38	410.94	137.97	-183.95	423.91	118.34	-139.53	398.59	138.19	-228.62	399.49	110.6	-157.01	407.11	123.4	-210.71	409.33
Cuba21	343	109	-160.93	417.02	116.13	-187.26	417.55	84.97	-168.56	399.61	90.6	-189.98	398.93	88.05	-129.92	393.18	104.22	-223.69	393.31	72.41	-129.96	387.43	95.51	-229.97	385.32	93.95	-121.89	385.87	118.65	-229.1	387.48	76.7	-181.73	403.62	122.52	-171.45	429.41	108.81	-127.47	405.32	127.67	-221.55	405.03	100.02	-145.48	409.43	111.71	-206.47	410.6
Cuba22	SI363060	57.47	-161.06	392.23	53.64	-185.73	392.24	24.45	-159.19	384.18	20.49	-177.7	383.36	33.69	-121.6	375.33	19.11	-217.67	374.98	18.52	-114.47	372.58	3.96	-218.33	369.33	41.78	-112.31	365.53	27.94	-228.63	364.87	14.73	-167.21	390.97	70.7	-175.12	397.86	64.66	-127.53	379.99	53.22	-221.44	379.64	45.87	-142.84	384.7	36.19	-202.66	386.2
FL2	225075	25	11.14	14.32	22.47	10.99	14.3	24.86	12.97	17.52	22.2	12.67	17.68	28.88	14.64	16.56	17.98	13.88	16.69	29.17	15.32	17.96	17.49	14.43	17.57	29.7955	15.5713	15.2494	17.06	14.33	15.14	23.55	12.44	19.04	23.75	10.15	13.39	29.27	13.39	13.25	18.03	12.27	13.18	26.7005	12.7278	15.7563	20.444	12.2034	15.7047
FL3	225081	25.07	12.01	14.89	22.33	11.66	14.96	24.57	13.32	18.18	22.49	13.2	17.95	28.45	14.44	17.19	18.45	13.81	17.21	28.66	15.36	18.61	18.15	14.49	18.45	29.18	15.36	16.14	17.52	14.6	15.63	23.64	12.63	19.17	23.82	10.64	13.65	28.56	13.73	14.38	18.48	12.98	14.1	26.6	13.18	16.32	20.47	12.6	16.28
FL4	225083	24.64	10.7	15.49	22.8	10.56	15.81	24.61	12.72	19.01	22.53	12.76	18.93	28.27	13.68	17.1	18.93	13.37	17.17	28.74	14.12	18.76	18.39	14.11	18.52	28.92	14.4	15.82	18.2	13.95	15.72	23.53	12.25	20.41	23.8	9.73	14.65	27.86	12.45	14.75	19.22	12.03	14.3	26.08	12	16.93	21.13	11.97	16.83
FL5	228451	25.06	11.29	14.54	22.51	11.15	14.65	24.79	12.95	18.1	22.44	12.52	18.08	28.68	14.17	17.18	18.36	13.15	17.01	28.88	14.83	18.88	17.82	13.73	18.63	29.41	15.58	16.11	17.09	14.39	15.65	23.59	12.22	19.31	23.96	10.2	13.43	29.17	13.21	13.95	18.16	12.03	13.69	26.9	12.44	16.37	20.52	11.87	16.38
FL6	228462	25.28	11.67	14.25	22.9	11.48	14.41	25.01	13.38	17.77	23.08	13.11	17.91	29.05	14.81	16.55	18.85	13.42	17.27	29.28	15.39	18.39	18.52	13.9	18.58	29.95	16.05	15.17	17.57	14.13	16.01	24.22	12.58	19	24.12	10.56	13.41	28.97	13.75	13.41	18.77	12.37	13.91	26.88	13.12	15.83	21.35	12.33	16.18
FL7	242611	25.38	11.39	14.32	22.9	11.15	14.16	25	13.22	17.18	22.78	13.11	17.08	28.8791	14.348	15.9429	18.62	13.49	16.72	29.33	14.64	17.69	18.43	14.38	17.92	29.6511	15.3384	14.7287	17.58	13.85	15.42	24.02	12.72	18.38	24.14	10.29	13.4	28.8855	13.1504	12.9678	18.21	12.34	13.77	26.88	12.59	15.2	20.94	12.14	15.57
FL8	242662	24.94	12.1	14.88	22.72	11.9	15.01	24.75	13.97	17.94	22.5	13.66	17.9	28.7	15.05	17.07	18.45	13.97	17.33	29.01	15.95	18.55	17.99	14.61	18.47	29.43	16.1808	15.792	17.49	14.86	16.21	23.72	13.14	19.2	24.04	10.62	13.6	28.9	13.92	14.22	18.36	12.7	14.36	26.55	13.29	16.32	20.78	12.67	16.32
FL9	242679	25.14	10.61	14.73	22.78	10.53	14.95	24.99	12.49	17.4	22.72	12.32	17.61	28.71	13.83	16.27	18.65	12.9	17.06	28.77	14.31	17.91	18.51	13.54	18.37	29.25	14.49	15.29	17.79	13.37	15.88	24.02	11.96	18.66	24.09	9.57	13.7	28.5947	12.5323	13.4756	18.6245	11.5465	14.02	26.69	12.23	15.71	20.49	11.66	16.04
FL10	247171	25.15	10.73	14.16	23.04	10.51	14.35	24.73	12.42	17.16	22.88	12.13	17.41	28.66	13.99	16.37	18.74	12.62	16.53	28.75	14.58	18.06	18.32	13.29	17.86	29.3	15.07	15.4	17.83	13.45	15.29	23.99	11.74	18.52	24.33	9.41	13.4	28.85	12.78	13.52	18.92	11.32	13.6	26.55	12.02	15.75	21.22	11.25	15.85
FL11	292753	24.84	11.23	14.34	22.48	10.98	14.29	24.37	13.17	17.82	22.26	12.92	17.75	28.21	14.43	17.2	18.41	13.43	16.81	28.44	15.34	18.71	17.71	14.33	17.98	29.28	15.3	16.09	17.12	14.15	15.26	23.26	12.62	18.85	23.9	9.95	13.52	28.64	13.13	14.03	18.27	12.11	13.45	26.75	12.76	16.16	20.24	12.14	15.82
FL12	293065	24.95	11.81	13.99	22.64	11.6	14.14	24.63	13.64	17.45	22.61	13.43	17.37	28.53	14.63	16.46	18.75	13.97	16.45	28.56	15.28	18.08	18.38	14.53	17.81	29.58	15.73	15.27	17.51	14.84	15.41	23.66	13.06	18.48	23.9	10.5	13.32	29.07	13.7	13.49	18.17	12.98	13.44	26.72	13.25	15.57	20.64	12.79	15.55
FL13	331409	25.24	11.43	14.63	22.66	11.13	14.72	24.91	13.3	17.97	22.63	12.99	17.94	28.61	14.49	16.79	18.69	13.41	17.09	28.62	14.94	18.62	18.32	14.14	18.49	29.65	15.79	15.63	17.5169	14.1957	15.7849	23.86	12.69	19.42	24.06	10.26	13.47	28.62	13.45	13.67	18.64	12.27	13.78	26.57	13.05	16.14	20.76	12.4	16.2
FL14	306701	24.9464	11.6969	14.6819	22.58	11.72	14.82	24.23	13.72	17.89	22.17	13.5	18.24	28.6056	15.0137	17.0962	18.12	13.92	16.94	28.97	15.45	18.85	17.31	14.47	18.31	29.5086	16.0927	15.9039	16.59	14.69	15.19	23.33	13.13	19.22	23.81	10.41	13.66	28.9226	13.7893	13.9552	18.13	12.45	13.64	26.5043	13.2191	16.3006	20.348	12.5721	16.0879
FL15	364697	25.16	11.71	14.46	22.52	11.43	14.56	24.9	13.56	17.72	22.51	12.99	18.12	28.64	14.45	16.86	18.59	13.63	17.24	28.89	15.02	18.68	18.01	14.03	18.53	29.39	15.51	16.17	17.45	14.2	15.84	23.72	12.57	19.48	23.93	10.45	13.52	28.67	13.6	13.59	18.78	12.51	13.55	26.18	12.87	16.34	21.23	12.35	16.23
FL16	364698	24.99	10.62	14.34	22.69	10.39	14.47	24.48	12.78	17.5	22.82	12.52	17.6	28.43	14.09	16.2	18.56	12.92	16.61	28.64	14.68	18	18.27	13.48	17.8	29.22	15.1	15	17.57	13.34	15.32	23.73	12.17	18.64	23.99	9.31	13.42	28.93	12.98	13.22	18.31	11.71	13.38	26.36	12.32	15.72	20.97	11.63	15.71
Hisp2	SI349408	63.16	-159.25	380	58.9	-182.61	380.35	29.62	-155.69	366.15	29.57	-176.63	366.11	41.73	-121.61	360.22	32.36	-212.44	360.02	29.84	-115.6	353.89	20.29	-215.74	353.57	51.63	-112.18	350.43	40.12	-224.27	350.32	19.99	-166.68	372.77	73.89	-172.16	389.58	72.71	-121.53	363.82	62.55	-219.78	364.82	52.2	-138.33	371.39	45.95	-200.6	372.29
Hisp3	SI349409	63.59	-156.42	381.21	61.94	-180.68	380.13	33.44	-153.62	373.06	31.18	-174.75	371.57	42.81	-117.78	364.93	32.31	-211.33	363.34	30.28	-111.85	361.48	19.33	-211.89	359.59	53.2	-109.8	356.08	41.07	-220.39	352.66	26.25	-163.55	379.55	75.3	-171.09	386.75	70.68	-119.15	367.96	60.31	-215.34	366.04	55.31	-134.64	373.27	46.19	-202.14	372.3
Hisp4	SI349412	55.62	-156.55	389.04	48.62	-181.95	388.76	21.9006	-152.657	378.192	18.4378	-174.709	377.86	34.96	-117.35	370.55	16.21	-213.41	369.57	18.69	-112.28	366.57	1.76	-213.02	362.48	45.78	-112.01	363.42	25.5	-222.04	361.55	13.7	-163.64	383.56	65.08	-172.94	395.85	61.43	-123.18	376.01	42.94	-217.44	375.73	44.82	-136.03	380.16	33.72	-199.13	380.68
Hisp5	SI349414	65.85	-154.79	386.16	61.73	-180.04	386.53	34.57	-153.36	378.17	33.8	-176.27	378.65	41.55	-116.59	370.43	34.46	-215.04	372.03	27.21	-112.23	366.84	21.88	-217.46	367.53	51.91	-107.38	360.05	43.28	-224.74	361.82	23.41	-164.88	386.57	78.12	-167.52	393.34	71.59	-117.54	372.32	66.72	-216.42	374.73	54.83	-132.92	380.1	50.86	-200.09	382.78
Hisp6	SI349415	56.56	-164.2	380.87	50.58	-189.52	380.69	25.2	-158.94	366.7	22.44	-185.14	364.69	36.17	-122.92	359.14	23.4	-224	357.71	24	-115.61	355.95	9.69	-226.94	353.06	53.21	-111.46	347.76	34.97	-238.47	346.14	15.4	-172.52	373.74	65.46	-178.78	391.05	67.14	-127.54	366.85	54	-226.22	367.4	45.83	-143.71	370.87	38.98	-207.72	370.07
Hisp7	SI349416	56.58	-158.39	373.06	52.63	-182.25	373.43	24.61	-154.19	361.96	22.08	-176.84	362.94	36.71	-119.84	357.38	22.89	-214.94	358.38	24.41	-113.38	353.45	12	-218.87	355.99	48.09	-111	350.64	34.01	-228.32	351.64	15.42	-165.84	368.02	63.93	-172.51	381.68	64.7	-119.18	362.44	49.77	-221.71	363.09	46.84	-135.32	364.77	38.2721	-201.187	369.206
Hisp8	SI349419	66.83	-162.85	379.61	63.95	-187.3	379.82	38.35	-157.97	367.36	35.62	-182.88	367.36	47.08	-121.54	359.99	35.44	-219.58	357.66	33.72	-115.89	356.84	24.25	-223.07	352.92	59.42	-113.36	350.07	46.93	-229.74	348.02	29.91	-170.38	373.26	76.88	-176.69	385.24	77.37	-123.04	364.11	66.96	-225.82	361.27	57.1	-140.54	371.68	49.31	-204.09	369.45
Hisp9	SI349422	62.13	-157.88	380.14	58.68	-184.15	379.89	31.78	-152.63	369.1	28.76	-179.28	370.29	38.9	-117.41	360.39	27.96	-217.22	361.97	28.56	-110.86	357.55	18.96	-218.56	357.77	50.73	-108.79	350.15	41.01	-226.06	349.96	20.46	-165.88	378.12	71.52	-172.19	388.65	69.65	-119.95	363.32	58.09	-222.65	362.47	48.58	-139.47	374.59	43.44	-200.14	375.39
Hisp10	SI349424	56.59	-161.08	379.46	51.65	-190.35	378.9	24.42	-160.64	370.56	22.05	-182.24	369.7	34.8479	-124.85	361.4	22.53	-218.73	360.43	22.02	-120.12	356.23	10.13	-220.19	357.79	44.68	-117.56	350.19	31.15	-229.42	349.63	16.07	-169.63	375.64	66.76	-176.95	386.11	64.01	-126.98	365.63	49.24	-223.88	364.31	45.7855	-142.898	371.63	37.73	-205.534	372.057
Hisp11	SI349428	64.42	-171.7	373.41	60.1	-199.4	373.69	31.67	-167.81	365.11	30.27	-189.68	365.8	43.09	-132.6	356.07	28.81	-227.32	356.62	28.9	-127.06	350.43	16.28	-230.33	352.2	55.49	-124.56	345.83	42.24	-241.27	348.64	22.01	-179.23	371.47	73.25	-186.35	382.05	70.43	-136.29	360.01	58.34	-233.69	361.751	53.44	-150.75	366.94	45.353	-214.947	368.384
Hisp12	SI349429	50.17	-161.87	377.8	44.94	-185.96	375.51	16.82	-159.23	367.15	14.05	-181.52	366.17	26.91	-123.53	360.13	15.81	-219.11	356.38	12.74	-117.61	354.52	5.22	-221.42	349.9	37.34	-115.33	349.56	25.9	-228.88	346.71	2.42	-169.81	372.08	55.31	-175.22	384.08	56.79	-124.92	363.07	44.2107	-222.982	361.99	37.23	-145.67	371.52	31.1	-203.38	369.93
Hisp13	SI349431	64.27	-156.19	369.97	59.11	-181.76	368.55	27.35	-150.17	363.99	25.33	-171.55	362.78	38.06	-115.17	357.53	24.16	-207.31	354.57	24.1406	-109.41	356.35	12.31	-210.06	350.25	47.6357	-106.693	348.002	30.73	-218.17	343.86	16.67	-161.42	371.53	70.89	-170.94	374.1	62.09	-116.8	359.96	51.34	-212.31	358.43	48.97	-132.5	367.08	43.08	-198.57	363.08
Hisp14	SI349432	58.8	-170.51	385.26	52.14	-193.02	385.44	27.35	-165.08	373.25	25.35	-185.22	372.67	40.65	-132.33	368.89	21.03	-222.14	365.94	24.6	-126.77	362.77	12.65	-223.44	359.11	51.98	-123.73	360.42	26.86	-231.2	359.57	17.09	-174.55	380.42	66.29	-185.24	390.76	67.71	-137.03	373.74	47.93	-225.83	370.63	51.67	-148.89	379.42	37.45	-210.96	377.2
Hisp15	SI349435	48.94	-159.36	383.99	42.23	-185.09	384.53	11.14	-157.74	374.3	8.36	-176.71	374.38	20.77	-119.43	365.13	9.73	-215	365.19	12.75	-112.24	361.31	-2.4	-218.1	361.61	37.8	-113.53	360	24.15	-225.88	360.44	0.75	-166.31	379.36	56.99	-173.54	391.63	54.06	-121.51	371.89	40.53	-221.55	371.59	35.73	-135.25	377.43	25.98	-204.56	377.11
Hisp16	SI349436	59.69	-162.21	376.75	52.23	-185.89	376.49	27.73	-159.14	367.21	25.12	-180.45	366.97	38.89	-125.01	362.09	26.78	-215.74	358.58	24.48	-121.31	359.7	14.78	-217.69	354.35	48.49	-116.83	352.28	35.85	-225.9	346.76	17.98	-169.38	371.68	67.54	-175.26	382.87	63.54	-126.64	364.21	50.97	-220.53	361.11	47.95	-145.2	370.82	40.58	-198.68	369.51
Jamaica	SI205810	51.73	-155.69	384.55	48.23	-179.28	385.35	17.78	-151.53	376.07	16.05	-174.63	377.75	28.81	-115.68	368.14	15.51	-211.75	369.49	15.02	-110.23	364.57	4.08	-213.88	364.73	39.34	-107.74	358.45	26.85	-221.48	358.81	7.96	-162.94	385.27	61.6	-168.34	393.73	56.57	-115.13	368.99	46.95	-220.27	369.46	43.35	-132.77	375.59	34.36	-199.77	378.56
Jamaica	SI205811	60.47	-154	374.76	54.94	-182.22	375.17	26.58	-152.48	366.02	23.75	-175.91	366.25	35.64	-115.34	359.58	23	-214.04	357.76	23.72	-109.08	357.03	10.57	-214.95	354.49	47.34	-106.91	350.77	32.55	-223.55	347.37	15.55	-162.27	375.57	70.81	-170.59	380	64.04	-117.58	362.36	50.63	-217.75	360.85	48.36	-132.47	369.92	40.17	-197.97	367.87
Jamaica	SI205812	56.7	-143	378.33	54.32	-169.6	377.9	19.92	-142.98	366.1	18.91	-163.49	368.11	29.14	-106.05	359.26	20.76	-202.5	361.24	13.21	-99.42	354.09	8.42	-206.18	355.65	37.53	-95.49	348.31	30.19	-214.53	352.03	9.45	-154.65	373.84	66.4	-156.74	386.37	58.77	-105.24	364.74	49.22	-204	368.66	39.43	-123.77	370.79	35.51	-187.67	372.68
Jamaica	SI205813	60.92	-157.22	372.19	55.79	-182.97	371.61	22.88	-156	365.55	21.72	-172.91	365.07	33.78	-120.59	357.12	21.11	-210.73	354.44	19.45	-115.8	352.36	7.92	-211.98	349.41	45.37	-112.36	349.77	30.02	-220.29	345.14	16	-164.6	370.51	67.29	-171.36	379.22	63.96	-122.71	360.3	49.89	-216.78	358.37	48.53	-137.09	366.93	39.85	-197.16	365.57
Jamaica	SI205814	62.81	-147.24	369.33	57.24	-175.05	369.31	30.99	-145.62	360.02	28.07	-169.59	361.28	39.83	-109.41	347.52	31.31	-207.3	348.83	27.09	-103.05	345.16	18.12	-211.4	345.96	49.56	-98.91	335.6	39.17	-220.01	335.85	19.13	-156.48	369.53	69.07	-161.7	378.91	69.18	-111.49	352.72	59.8	-210.91	353.38	53.21	-123.89	361.06	46.14	-193.28	362.13
Jamaica	SI205815	57.03	-158.53	378.3	54.06	-185.48	378.62	25.04	-156.56	370.52	22.79	-180.48	370.2	33.29	-122.65	361.67	21.88	-215.51	358.93	18.61	-116.55	356.8	14.24	-219.88	350.82	40.27	-115.59	351.5	33.07	-225.27	347.66	14.25	-168.15	378.08	66	-173.1	388.09	59.43	-119.86	360.57	51.28	-224.24	359.39	44.51	-138.72	372.53	38.88	-201.89	371.02
Jamaica	SI205818	68.44	-154.39	382.3	61.85	-183.09	384.1	28.72	-153.65	374.55	26.55	-177.61	374.69	37.42	-115.57	365.01	28.18	-216.29	365.92	23.94	-108.66	362.16	15.42	-218.96	362.35	46.83	-107.53	352.18	37.56	-224.71	353.63	19.91	-164.53	382.6	74.9575	-169.906	388.866	67.79	-120.12	365.42	58.02	-218.24	365.4	51.62	-138.41	374.94	45.38	-197.81	375.22
Chichen-Itza-Yucatan	58211	101.083	211.142	359.652	97.1704	184.759	360.824	69.2526	214.646	354.054	67.3335	192.015	353.512	77.8338	248.748	342.504	66.4522	154.957	345.513	63.1898	254.473	343.785	47.5009	156.665	348.17	87.3261	258.15	331.164	68.819	145.3	336.2	57.6797	206.492	362.079	112.301	195.734	364.745	111.689	245.142	340.397	93.6806	146.276	342.321	89.7898	233.776	350.833	79.9737	167.185	353.097
YucaChichen-Itza-Yucatantan	58224	69.4624	234.609	375.827	65.5848	208.229	375.228	39.8113	236.491	361.96	38.071	213.884	361.253	49.727	273.796	356.918	39.2463	175.101	356.743	37.1772	277.465	349.336	22.6556	173.841	348.835	63.3593	282.205	346.705	47.544	162.83	345.471	28.4945	225.501	367.854	79.7215	220.299	385.502	82.5686	268.882	361.337	69.3405	172.73	361.043	57.8838	250.403	367.686	50.0237	194.239	368.029
Chichen-Itza-Yucatan	58229	77.533	233.751	364.351	77.3511	208.508	364.521	50.0227	230.475	353.309	50.5306	209.169	354.069	54.9425	269.448	346.05	57.9476	172.555	348.936	41.8054	271.323	343.263	42.3447	169.427	348.885	62.4889	277.569	335.712	62.1782	160.643	338.767	41.0072	221.513	361.158	93.164	222.791	375.903	84.5948	269.243	346.602	85.8694	171.308	348.665	66.6297	250.587	356.362	68.0134	191.225	358.155
Chichen-Itza-Yucatan	28203	102.509	225.059	373.804	99.8921	195.526	374.145	66.6053	227.288	365.999	66.3947	202.005	364.365	75.2069	265.684	352.68	66.5122	161.626	355.647	61.6818	270.874	350.706	52.0353	158.591	356.149	88.0682	273.296	341.613	78.981	150.05	344.233	56.6097	215.862	377.065	117.023	210.811	381.498	108.779	264.717	356.713	101.579	156.563	358.681	87.1094	246.126	365.431	82.2292	178.061	366.567
Chichen-Itza-Yucatan	58199	86.4079	229.225	360.244	87.973	203.681	359.837	53.7043	224.929	355.691	55.1904	204.842	354.792	59.1303	264.2	346.809	63.7252	167.33	343.764	45.2307	267.103	344.531	49.4517	161.37	342.486	67.4409	274.592	335.048	72.4867	155.811	331.103	44.8734	214.252	364.198	101.725	218.193	366.359	87.4262	265.985	345.143	93.4824	164.481	340.672	70.767	245.925	353.205	74.5868	186.895	351.889
Chichen-Itza-Yucatan	58204	92.6206	221.049	369.191	86.4634	195.228	368.897	60.9528	223.389	359.806	58.1704	204.705	359.588	75.2161	258.914	357.263	57.4216	167.56	353.723	61.3547	263.677	354.637	42.1637	165.491	349.42	87.2863	267.091	346.285	65.0933	154.997	342.452	51.1873	214.125	368.221	103.963	206.722	376.074	105.425	257.886	356.402	85.4911	158.065	353.125	84.0079	238.307	363.148	71.2009	178.311	361.684
Chichen-Itza-Yucatan	58219	84.0867	216.899	377.788	81.2146	190.759	377.892	55.291	216.589	366.107	53.2261	194.212	367.437	61.0805	254.581	359.357	54.28	156.095	362.564	50.556	256.523	356.805	42.0362	153.458	362.214	74.9725	261.552	348.477	65.9899	144.59	351.214	44.6254	206.768	375.312	94.0066	204.773	387.947	91.3691	253.971	360.308	84.955	151.94	363.4	69.3409	236.664	371.838	65.6803	173.011	374.61
Chichen-Itza-Yucatan	58220	88.7733	214.925	365.553	89.1919	185.854	368.612	58.0319	211.562	360.348	57.3792	193.411	360.914	67.0532	249.316	346.125	64.1478	154.577	353.008	51.1818	252.593	345.928	46.5407	150.13	353.652	77.0445	256.76	334.43	71.7458	141.932	342.112	46.4288	201.469	370.242	103.96	200.828	374.037	96.9677	246.57	348.09	92.1662	150.732	355.911	78.0599	231.981	357.169	76.9491	170.347	362.081
Chichen-Itza-Yucatan	58225	79.5438	201.076	378.165	77.4843	177.024	376.112	48.9536	203.59	365.136	47.7847	181.278	364.583	59.2125	243.013	358.992	53.5543	141.173	355.07	47.9737	246.197	354.657	39.9513	139.974	351.184	71.6956	250.712	351.42	63.1243	132.061	346.614	36.6566	193.657	372.749	93.2437	186.828	390.703	91.1126	242.217	366.074	82.6579	133.263	358.932	70.7673	225.496	368.889	66.0786	155.888	364.99
Chichen-Itza-Yucatan	58226	78.4919	194.3	367.006	77.701	168.727	363.338	47.9783	196.903	352.565	46.8372	174.489	349.655	54.8312	234.355	351.279	51.6973	136.543	342.191	37.9293	238.427	348.041	34.4486	133.71	339.408	66.749	248.777	342.225	61.0551	122.593	331.173	33.4303	185.724	359.406	92.6308	179.308	374.612	87.589	240.065	355.72	82.4988	129.978	346.469	64.9694	213.716	358.866	63.6126	155.549	353.182
Chichen-Itza-Yucatan	58228	94.329	182.924	368.496	88.4014	158.568	365.9	64.1277	190.586	353.945	59.578	167.597	352.877	78.5523	227.237	352.837	57.1791	129.875	342.84	66.5545	232.06	351.661	42.5425	128.184	340.941	88.7475	234.173	344.909	64.3461	118.102	331.211	51.3225	178.598	360.753	103.873	167.692	374.862	109.329	221.559	352.988	88.6254	122.829	340.275	85.3653	205.607	361.383	71.8377	142.825	354.315
Chichen-Itza-Yucatan	N/255	89.3989	221.818	376.667	87.238	197.752	378.97	55.8145	218.027	361.534	56.0837	201.074	363.247	67.8527	256.13	353.464	62.9449	162.413	360.874	53.942	262.078	349.122	48.725	158.777	357.877	75.1107	265.155	341.747	69.3222	151.952	351.485	46.2148	211.56	370.816	98.7929	210.273	384.509	93.711	253.121	356.848	89.7665	163.093	363.584	76.1474	237.068	364.154	73.1456	181.37	368.453
Panama	282-96	244.39	-22.84	350.77	266.58	-34.92	349.93	229.601	-53.8394	341.417	247.48	-62.58	341.17	199.18	-26.03	334.92	281.831	-76.0489	329.693	188.14	-38.66	332.12	276.488	-89.4211	325.619	196.41	-14.61	323.03	292.465	-73.2059	318.065	235.66	-64.94	350.27	258.8	-21.02	356.44	215.37	-1.31	337.23	298.187	-50.4304	330.913	220.38	-22.76	346.06	270.873	-57.4756	342.295
Panama	283-96	230.35	-27.4773	362.742	253.022	-38.5921	361.992	217.903	-64.2774	354.39	234.134	-72.2216	355.042	184.03	-41.58	346.59	274.63	-81.13	344.56	175.17	-55.1	340.59	269.32	-97.16	338.61	178.4	-29.68	333.64	284.37	-80.36	331.26	220.39	-76.35	362.97	247.94	-17.06	370.37	199.41	-10.42	348.27	291.08	-51.91	343.66	208.3	-39.41	357.65	260.38	-62.5	356.48
Panama	285-96	234.99	-15.84	362.19	259.72	-25.93	360.25	226.166	-50.5349	351.068	241.77	-57.5416	351.126	190.89	-30.24	344.31	282.71	-64.56	340.48	181.49	-38.74	337.03	278.9	-77.65	335.73	190.25	-14.43	334.83	292.49	-58.02	329.87	229.68	-61.58	361.37	251.26	-11.01	369.46	209.55	-6	355.57	292.44	-37.61	343.56	214.646	-24.8907	357.14	265.66	-47.04	352.79
Panama	287-96	237.66	-13.2	390.21	259.5	-29.51	389.11	221.62	-50.14	372.89	238.577	-59.5148	376.277	192.22	-22.44	366.96	279.32	-71.11	366.31	180.84	-35.17	361.39	275.3	-84.04	362.03	185.15	-10.32	355.73	292.52	-66.73	357.58	224.42	-65.88	380.67	257.7	-7.55	398.01	203.81	5.96	372.21	296.749	-43.0371	371.439	212.91	-22.61	382.1	266.757	-52.4464	380.313
Panama	290-96	237.79	-25	365.62	256.64	-36.22	366.16	223.894	-59.3681	352.176	238.4	-65.81	352.65	192.49	-30.06	346.63	281.34	-77.69	343.16	180.9	-44.6	343.37	279.23	-94.2	336.86	186.8	-18.88	335.12	294.64	-74.09	332.55	229.19	-72.41	355.43	251.34	-22.55	376.26	205.22	-5.25	347.9	297.09	-52.13	348.19	214.27	-29.92	357.89	269.92	-63.17	356.95
Panama	NO#1	240.83	-11.2	360.75	261.24	-20.41	359.04	227.95	-46.15	352.36	240.25	-57.43	351.54	196.55	-22.53	340.45	281.14	-65.69	340.35	186.6	-34.99	336.16	276.09	-78.03	337.45	189.95	-11.38	329.6	291.6	-60.65	327.45	230.41	-57.65	359.91	256.26	-7.64	365.92	209.58	3.73	343.5	294.13	-37.11	341.95	217.086	-19.2731	353.445	268.254	-46.6235	352.519
PuertoRico	99-9860	197.92	-109.5	384.01	209.72	-132.97	383.55	172.48	-126.84	378.98	181.63	-144.91	379.8	157.96	-93.8	373.97	198.795	-172.73	369.899	143.64	-97.8	371.05	191.785	-183.905	367.058	162.07	-81.21	363.59	210.839	-179.352	357.897	169.76	-141.22	387.88	214.77	-116.15	389.38	184.71	-79.42	370.87	227.058	-164.049	365.39	180.26	-106.93	381.7	203.655	-153.792	379.557
PuertoRico	99-9867	180.31	-108.51	384.33	197.4	-130.16	383.96	157.62	-126.68	374.04	168.61	-144.79	374.68	141.77	-92.33	364.74	193.72	-173.1	363.11	127.73	-99.22	362.19	183.62	-183.43	358.27	140.02	-79.47	351.9	204	-178.51	350.91	154.97	-141.02	382.35	197.5	-114.54	390.3	163.95	-72.76	367.07	221.14	-158	368.6	161.28	-98.38	376.35	197.81	-152.52	376.64
PuertoRico	99-9876	184	-107.78	376.4	197.23	-128.88	376.28	159.84	-128.21	367.63	170.27	-142.05	367.72	145.38	-94.49	360.36	193.4	-171.05	360.04	133.13	-95.93	354.47	183.63	-181.09	355.27	149.12	-81.97	354.02	204.59	-173.02	353.38	158.01	-139.65	375.71	198.69	-113.52	386.24	167.17	-78.19	363.56	215.88	-158.99	363.77	165.33	-99.64	370.7	197.04	-151.63	371.13
PuertoRico	99-9877	208.59	-110.01	406.66	211.6	-119.53	398.54	149.28	-84.5	376.13	161.4	-121.4	388.74	182.93	-70.28	378.22	176.13	-143.2	384.65	144.04	-78.68	365.74	189.57	-177.72	374.19	167.2	-67.48	378.97	197.66	-180.96	364.06	212.77	-176.12	363.18	224.321	-131.929	404.239	225.83	-161.9	379.7	223.78	-178.85	344.29	200.68	-153.02	387.99	164.15	-134.98	395.39
PuertoRico	99-9882	195.71	-98.22	375.9	207.39	-120.56	375.32	168.61	-111.81	365.59	178.46	-131.29	364.95	157.35	-76.9	358.79	197.3	-162.79	358.5	141.43	-80.23	356.01	186.4	-172.81	353.94	161.63	-62.69	348.24	209.38	-168.21	348.96	164.24	-126.38	371.75	210.6	-105	381	182.14	-62.88	361.04	223.46	-153.77	361.01	175.78	-87.84	368.19	201.35	-141.09	367.05
PuertoRico	99-9884	244.95	14.54	378.47	267.71	-0.58	378.79	230.07	-14.8	367.37	249.49	-27.02	369.82	201.33	9.51	358.97	286.01	-39.95	360.55	190.83	-4.18	355.72	282.92	-55.11	357.59	198.4	21.89	346.41	298.41	-37.88	348.28	234.23	-30.75	376.68	263.14	18.73	387.3	214.65	31.38	363.13	299.63	-15.78	364.8	226.731	9.77964	371.589	273.11	-19.8	373.5
PuertoRico	99-9887	254.44	25.54	374.51	278.97	13.81	371.57	241.9	-9.51	372.5	260.63	-16.08	371.07	206.79	11.06	365.73	295.21	-28.61	354.25	198.89	-1.69	364.17	292.68	-41.08	351.74	201.01	20.9	357.19	304.34	-25.35	342.65	248.82	-20.14	379.51	272.48	30.87	377.31	215.38	38.6	363.77	309.31	-3.99	352.03	225.81	22.08	373.3	290.39	-7.67	364.91
PuertoRico	99-9890	244.33	9.03	383.38	264.97	-4.02	383.23	228.6	-20.35	371.46	248.44	-31.14	371.15	197.68	5.32	363.39	283.98	-46.38	363.13	185.06	-7.35	359.85	282.94	-61.36	358	194.4	18.27	353.34	298.5	-42.22	352.85	232.93	-34.43	381.54	260.21	12.89	391.84	210.83	30.66	366.61	298.87	-17.35	369.16	219.6	8.78	375.66	278.23	-23.73	374.86
PuertoRico	99-9893	238.15	11.26	376.02	262.35	0.54	376.28	225.36	-22.96	366.21	242.58	-31.29	367.44	193.12	-3.3	359.38	278.75	-42.56	358.97	185.68	-13.69	355.01	274.38	-57.29	355.52	189.89	10.62	348.02	291.16	-40.29	347.8	230.74	-35.72	375.15	257.53	17.46	385.13	205.87	28.59	359.42	296.39	-16.18	358.18	213.59	6.34	369.07	272.65	-22.02	368.27
PuertoRico	99-9963	182.39	-102.82	377.71	199.1	-126.52	377.47	160.26	-120.75	366.9	171.68	-137.47	366.9	147.01	-85.36	360.99	196.24	-167.91	358.16	132.88	-88.55	355.02	188.79	-177.19	353.46	151.92	-72.89	353.5	211.9	-168.07	350.43	157.78	-135.81	375.03	198.69	-110.53	386.83	175.726	-75.8728	367.268	220.14	-154.15	368.62	165.31	-92.3	373.11	199.89	-147.34	372.34
Venezuela	99-9022	180.81	-111.77	378.8	188.86	-133.71	377.38	148.23	-128.2	368.73	158.15	-147.19	368.3	141.13	-89.95	361.9	180.57	-177.73	355.99	126.33	-91.88	355.8	170.3	-186.41	349.78	144.16	-78.7	354.8	192.36	-181.32	348.11	142.28	-143.54	375.32	194.67	-118.83	386.45	166.55	-75.41	364.29	208.04	-166.15	360.18	159.28	-100.15	371.48	188.02	-159.69	368.05
Venezuela	VL175	186.98	-104.93	382.53	196.25	-125.29	381.52	161.89	-119.93	367.62	175.28	-140.07	367.68	150.51	-84.71	362.79	198.64	-166	356.36	137.24	-88.83	355.06	191.01	-175.48	350.65	153.31	-72.74	355.63	211.45	-167.23	347.85	164.19	-134.25	375.32	201.12	-109.87	390.04	170.98	-70.71	368.89	222.68	-152.59	363.62	167.01	-95.53	374.77	199.75	-147.39	371.32
Venezuela	VL620	177.58	-116.11	381.79	189.67	-141.83	382.42	146.72	-136	371.39	157.57	-154.76	371.38	136.66	-99.13	364.01	178.85	-186.7	359.48	121.12	-101.23	360.74	168.33	-198.2	356.33	139.23	-86.43	355.39	190.14	-189.96	350.48	142	-151.26	380.31	195.19	-122.91	387.71	157.77	-84.2	366.83	205.01	-175.93	363.07	155.92	-106.78	375.13	186.06	-168.77	371.51
Venezuela	VL621	190.69	-113.42	400.54	202.34	-141.15	400.73	160.3	-132.61	388.31	170.91	-153.66	388.18	147.88	-94	383.47	195.47	-187.2	378.96	131.03	-98.68	377.71	184.23	-197.87	371.83	152	-80.06	375.45	209.64	-189.68	369.37	154.87	-149.81	397.58	209.7	-121.92	409.32	177	-74.62	383.32	227.61	-173.12	378.58	166.85	-101.46	395.39	200.2	-166.1	392.96

## Sheet: PC Scores
Id	classifier1	PC1	PC2	PC3	PC4	PC5	PC6	PC7	PC8	PC9	CS	Lat	Long
﻿Bah1	Bahamas	0.00137026	0.0067856	-0.0218379	0.0150941	0.00225473	-0.00616675	-0.00882458	0.0263593	0.00199091	5.21307	25.0259	-78.0359
Bah2	Bahamas	0.00555655	0.00197609	-0.00527443	0.0143399	0.00614063	-0.0152091	-0.00645502	0.0265004	0.0016333	5.18579	25.0259	-78.0359
Bah3	Bahamas	0.389939	0.307008	0.00659726	0.0191757	-0.00124252	-0.0216621	0.00303184	-0.000153575	-0.00493531	5.2057	25.0259	-78.0359
Bah4	Bahamas	-0.034958	0.00515411	0.0307602	0.0261672	-0.0282159	-0.00522628	-0.00986758	-0.00559049	0.0165285	5.1707	25.0259	-78.0359
Bah5	Bahamas	0.0122606	-0.00659212	0.00567443	-0.0210716	-0.00775461	-0.00830151	-0.0106314	-0.0108888	-0.00400771	5.14505	25.0259	-78.0359
Bah6	Bahamas	-0.0014121	0.00675041	0.0453868	-0.00227714	0.0220972	-0.00918097	0.00224277	0.00489754	0.00431195	5.14255	25.0259	-78.0359
Bah7	Bahamas	0.00773682	0.014333	0.00712015	0.027566	0.0488993	-0.00286773	0.0158933	-0.00723382	-0.00615958	5.19947	25.0259	-78.0359
Bah8	Bahamas	-0.0123756	-0.0173121	-0.0146172	0.0209784	-0.00589	-0.0188554	-0.00307402	0.00565013	-0.0133123	5.1966	25.0259	-78.0359
Colombia1	Colombia	-0.00352958	0.0104279	0.0044745	0.00943105	0.00653179	0.0185488	0.0122431	0.0046832	-0.0012255	5.12882	10.9685	-74.7813
Colombia2	Colombia	-0.0122038	-0.00883206	-0.0168655	-0.0336222	-0.0292988	0.00419548	0.0149269	0.012888	0.0103893	5.15437	10.9685	-74.7813
Colombia3	Colombia	-0.0244446	0.0130701	0.0116489	0.012489	-0.00309465	-0.00974051	0.00704017	0.00727496	-0.0044393	5.20557	10.9685	-74.7813
Colombia4	Colombia	-0.02114	-0.00679855	0.0413425	-0.0240514	0.00752315	-0.015955	-0.00464485	0.00166349	0.00112362	5.12734	10.9685	-74.7813
Colombia5	Colombia	0.00612698	-0.00401356	-0.0128385	-0.0189971	-0.00315168	-0.0304396	-0.00517356	0.0110286	-0.00478488	5.18647	10.9685	-74.7813
Cuba2	Cuba	-0.0250853	-0.0236362	-0.00450147	-0.0133427	-0.00797879	-0.0109868	0.0340767	0.0147631	-0.0164411	5.34334	23.1136	-82.3666
Cuba3	Cuba	0.0142153	0.00105465	-0.0313053	-0.0300165	0.00646067	0.0134359	-0.000695463	0.00539309	0.0100347	5.17699	23.1136	-82.3666
Cuba4	Cuba	0.0151367	0.01571	0.00844449	-0.0129808	-0.00103609	0.00420614	-0.0107937	-0.0228895	0.00625409	5.18484	23.1136	-82.3666
Cuba5	Cuba	-0.0242839	0.00658885	-0.0334547	0.0146687	-0.0219855	-0.00954105	0.0155399	-0.0104512	0.000974975	5.1567	23.1136	-82.3666
Cuba6	Cuba	-0.00713855	-0.0244613	-0.0299684	-0.00327643	-0.016179	-0.0172822	-0.0237991	-0.00949573	-0.0029279	5.15594	23.1136	-82.3666
Cuba7	Cuba	0.00289501	-0.0111707	0.0249864	-0.00571697	-0.00619371	-0.000137036	-0.0240212	-0.00821383	0.0123517	5.17712	23.1136	-82.3666
Cuba8	Cuba	-0.00456328	0.0120729	-0.00674328	0.0113441	-0.0313551	0.00395289	0.00195961	-0.00930973	0.00497665	5.198	23.1136	-82.3666
Cuba9	Cuba	-0.0173078	0.000874956	-0.0315585	0.0269368	0.00634111	0.00740381	0.00168674	-0.0159342	-0.0113431	5.17809	23.1136	-82.3666
Cuba10	Cuba	-0.0163907	0.00091953	0.0123938	0.0279567	-0.00399146	-0.0170563	-0.00435032	-0.00757425	0.00204621	5.15969	23.1136	-82.3666
Cuba11	Cuba	-0.00475483	0.0150166	-0.00427224	0.00658017	-0.0219738	0.00507098	-0.000700728	-0.00110121	0.00554328	5.16954	23.1136	-82.3666
Cuba12	Cuba	-0.00402917	0.00777665	-0.0275137	0.0091472	-0.00451337	0.0169485	-0.00703544	-0.0229495	-0.0122507	5.15823	23.1136	-82.3666
Cuba13	Cuba	0.00119894	0.0134707	0.019553	0.00768247	-0.0183694	0.00613701	-0.013858	-0.0117177	-0.000585074	5.12027	23.1136	-82.3666
Cuba14	Cuba	-0.0157079	0.00700563	-0.0240484	0.0119291	-0.0197409	0.00670474	0.0134646	-0.00418813	-0.00327589	5.20391	23.1136	-82.3666
Cuba15	Cuba	-0.0161282	0.0109254	0.0151249	0.0189126	-0.00497541	0.00314874	0.00405956	0.0101966	0.000867545	5.18168	23.1136	-82.3666
Cuba16	Cuba	-0.0108412	0.0177851	-0.00296149	0.0276848	-0.0220656	-0.00226545	-0.0228957	-0.00950803	-0.0041575	5.15478	23.1136	-82.3666
Cuba17	Cuba	-0.0072978	0.000856782	-0.0331598	0.00660182	-0.00866793	0.0189818	-0.0226842	-0.0239644	-0.0303628	5.13369	23.1136	-82.3666
Cuba18	Cuba	-0.0202909	-0.014006	0.00257111	0.0122105	-0.00991677	0.000428627	0.00531812	-0.00681806	-0.000977446	5.21655	23.1136	-82.3666
Cuba19	Cuba	-0.00290137	0.00466629	-0.0127531	-0.010503	-0.0502049	-0.0166485	-0.0108345	-0.015939	-0.00185209	5.24301	23.1136	-82.3666
Cuba20	Cuba	-0.00880846	-0.00499051	-0.00642585	0.0178371	-0.00629867	0.0192264	-0.0282514	-0.0347833	-0.0351404	5.07578	23.1136	-82.3666
Cuba21	Cuba	-0.0119827	0.00435369	-0.00401946	0.0224554	-0.00419735	0.00902661	-0.0216147	-0.0152763	0.00742906	5.13067	23.1136	-82.3666
Cuba22	Cuba	0.0131824	0.00754469	0.0306746	-0.000464448	0.00116374	-0.0117167	-0.00230807	0.0205125	-0.00328242	5.16735	23.1136	-82.3666
FL2	FL	-0.00955346	-0.00731714	-0.0333903	-0.0355736	0.00513098	0.00221281	0.000152035	0.00637786	0.0015246	2.97742	27.9944	-81.7603
FL3	FL	-0.00563485	-0.000563898	-0.00904762	-0.0150936	-0.00337972	0.013378	-0.00450214	0.013273	-0.00579478	2.88458	27.9944	-81.7603
FL4	FL	0.0359083	0.0132497	-0.0337113	-0.0877869	0.0232109	0.0518545	0.0189248	-0.00093138	0.0240289	2.82813	27.9944	-81.7603
FL5	FL	-0.0100586	-0.0127093	-0.0078951	-0.0317011	0.009682	-0.00947325	0.00614531	0.0183569	0.0037544	2.94946	27.9944	-81.7603
FL6	FL	0.0111015	-0.00775861	0.000531181	-0.0348706	0.0261834	-0.00334553	0.00248968	0.0115341	0.000944503	2.92043	27.9944	-81.7603
FL7	FL	-0.0114769	-0.0176877	-0.00841955	0.00224053	0.0196272	-0.0035316	0.00662587	-0.0054606	0.0144152	2.9095	27.9944	-81.7603
FL8	FL	-0.00610681	-0.0128476	0.00329699	-0.0197277	0.0168409	-0.011914	-0.020774	0.0045535	0.000728883	2.91351	27.9944	-81.7603
FL9	FL	-0.00724614	-0.00169312	-0.00996682	-0.00602639	-0.00554634	-0.0122681	0.0125658	0.0078565	0.0110699	2.87375	27.9944	-81.7603
FL10	FL	0.00144512	-0.00829401	-0.0101144	-0.0421008	0.0122574	-0.0206773	-0.0172715	0.00943023	0.00842494	2.87711	27.9944	-81.7603
FL11	FL	0.00303925	-0.00668975	0.0218277	-0.0220958	-0.0175202	-0.00814484	0.00323931	0.0153785	0.000733674	2.92183	27.9944	-81.7603
FL12	FL	-0.0212723	-0.0243254	0.00699407	-0.0262435	-0.00273626	-0.0125005	0.00976337	-0.00158721	0.0102379	2.90017	27.9944	-81.7603
FL13	FL	0.0107773	-0.00227285	0.00289889	-0.0459342	0.0121576	-0.0100213	0.026061	0.00559592	0.00415386	2.90503	27.9944	-81.7603
FL14	FL	0.00255478	-0.00658208	-0.00626556	-0.023248	0.0277681	-0.00496186	0.010104	0.0120339	0.0208304	2.9638	27.9944	-81.7603
FL15	FL	0.0219031	-0.0122793	0.00252372	-0.0508834	0.0444553	-0.00827691	0.0138586	-0.00329033	-0.0162957	2.90321	27.9944	-81.7603
FL16	FL	-0.00826879	-0.0281858	-0.00644058	-0.052713	0.00685413	-0.00569773	0.00925907	-0.00460255	0.0041713	2.89713	27.9944	-81.7603
Hisp2	Hispaniola	-0.0111804	-0.00881111	0.00904236	-0.00830064	-0.0112764	-0.00208976	0.0174322	-0.0111297	-0.00992948	5.14353	19	-70.6667
Hisp3	Hispaniola	-0.0212772	0.0101772	0.00241416	0.0291545	-0.0185695	0.00477947	0.0037723	0.0133233	0.00537295	5.13282	19	-70.6667
Hisp4	Hispaniola	-0.00575811	0.00747786	0.0313388	0.0245846	-0.0106292	0.00354605	-0.0179869	0.00859151	0.00831536	5.14814	19	-70.6667
Hisp5	Hispaniola	-0.0153544	0.0150746	0.00224493	0.0279229	0.00619273	-0.00148891	0.00913077	0.000574253	-0.0078797	5.17283	19	-70.6667
Hisp6	Hispaniola	0.00724602	0.0139947	-0.0173599	0.0162339	0.0230481	-0.01417	0.00330163	0.0189374	0.0168039	5.21849	19	-70.6667
Hisp7	Hispaniola	-0.0306862	-0.00796567	0.0143468	0.0570084	0.0249867	0.0217015	0.0120549	-0.00355048	0.00729204	5.16141	19	-70.6667
Hisp8	Hispaniola	-0.0154309	-0.0126503	-0.0243198	0.0246464	0.00436386	-0.00953119	0.00123161	0.00659083	0.000255904	5.17709	19	-70.6667
Hisp9	Hispaniola	-0.00902013	-0.0158067	-0.0324923	0.010005	0.0142172	-0.000975515	-0.014185	-0.000135739	-0.0136056	5.18374	19	-70.6667
Hisp10	Hispaniola	-0.0166282	0.00292656	-0.00206384	0.00977865	-0.00931579	-0.0045131	-0.0129211	0.0111857	-0.00236498	5.14184	19	-70.6667
Hisp11	Hispaniola	-0.00841525	0.0060443	0.000649936	0.021799	0.000344028	0.0163184	-0.00646504	0.0154891	-0.00529602	5.16195	19	-70.6667
Hisp12	Hispaniola	-0.011376	-0.000646274	-0.00267705	-0.00715472	0.0181657	0.00714653	-0.00501241	-0.00964904	0.00365709	5.15234	19	-70.6667
Hisp13	Hispaniola	-0.0222766	0.0227442	0.0375335	0.0163759	-0.00108364	0.0131295	-0.020518	-0.0063813	0.00524076	5.13905	19	-70.6667
Hisp14	Hispaniola	-0.00517966	0.0138717	0.0264596	0.0285779	-0.0106945	-0.00289559	-0.0062445	-0.0168096	-0.00592674	5.10407	19	-70.6667
Hisp15	Hispaniola	-0.0220389	0.0119652	0.0302816	0.0182913	-0.00587479	0.0454426	0.0111181	0.0171126	-0.00553893	5.17604	19	-70.6667
Hisp16	Hispaniola	-0.0138213	-0.0108335	-0.000917063	0.00807193	0.026285	0.00124766	-0.0130346	-0.00798445	0.0136144	5.09323	19	-70.6667
J2	Jamaica	-0.031843	-0.0067291	0.000493279	0.0175738	-0.0161754	0.0188457	0.00591413	-0.0100978	0.00439466	5.1764	18.1096	-77.2975
J3	Jamaica	-0.0220582	0.0143175	0.00908157	0.0246833	0.00961619	0.0124641	-0.0151406	0.00218308	-0.00329787	5.17865	18.1096	-77.2975
J4	Jamaica	-0.00289466	0.00686372	0.0415995	0.00497853	0.00715982	-0.00579219	-0.0145051	0.00491304	0.00435171	5.1838	18.1096	-77.2975
J5	Jamaica	-0.0102904	0.00181314	0.0384322	-0.00181893	-0.0202708	0.0121232	-0.0114576	0.00886456	-0.00194745	5.11979	18.1096	-77.2975
J6	Jamaica	-0.0113839	0.0230759	-0.044087	0.0070122	-0.0181315	-0.00643534	-0.00508333	9.5488e-05	0.0090689	5.19868	18.1096	-77.2975
J7	Jamaica	-0.0324749	-0.015607	-0.0176822	-0.00312427	-0.028484	0.000217348	-0.0250584	-0.0178905	-0.000865583	5.1568	18.1096	-77.2975
J8	Jamaica	0.0108644	0.00170463	0.00153577	-0.0107615	0.00527417	0.00527233	-0.0229484	-0.00490351	0.00512266	5.19404	18.1096	-77.2975
Yucatan2	Yucatan	-0.0199634	0.00192314	8.33747e-05	0.00491355	-0.0159175	-0.0148272	0.0375425	0.00281936	-0.0113068	5.16122	20.4004	-89.1349
Yucatan3	Yucatan	0.00917297	-0.00391449	-0.000997415	0.00437689	0.0315263	-0.0206844	0.010404	0.0115087	-0.0103525	5.17025	20.4004	-89.1349
Yucatan4	Yucatan	-0.00875565	-0.0059965	-0.0153263	0.0154614	0.0166775	-0.023619	0.0161297	-0.0138845	-0.00664758	5.14762	20.4004	-89.1349
Yucatan5	Yucatan	-0.0143037	0.00377457	-0.0102753	-0.00500851	-9.18222e-05	0.00671188	0.00185729	0.0247286	-0.00713554	5.24777	20.4004	-89.1349
Yucatan6	Yucatan	-0.0107773	-0.00804235	-0.0184558	-0.00767776	0.0164431	0.0153977	0.0123732	0.00562555	0.00730549	5.17305	20.4004	-89.1349
Yucatan7	Yucatan	-0.0273319	-0.0139143	0.00881798	0.0188203	0.0217708	0.00276533	0.0287528	0.00300206	0.00638002	5.14081	20.4004	-89.1349
Yucatan8	Yucatan	-0.0223332	-0.00721224	-0.0266798	0.0261406	0.0254004	-0.0115252	0.00881608	0.00601523	-0.00411794	5.16515	20.4004	-89.1349
Yucatan9	Yucatan	-0.00481063	0.0122564	-0.0162805	-0.0106528	0.00545958	0.0153733	0.0201384	0.0125728	0.00336699	5.15714	20.4004	-89.1349
Yucatan10	Yucatan	-0.0343966	-0.00743839	-0.00965209	0.0150067	-0.00868896	0.0194708	0.0241196	-0.00258362	-0.00882206	5.20988	20.4004	-89.1349
Yucatan11	Yucatan	-0.0299977	-0.0172485	0.0186514	-0.0024419	0.0426426	-0.0176419	0.0255863	0.00329112	-0.0114432	5.21313	20.4004	-89.1349
Yucatan12	Yucatan	-0.00527215	-0.00856387	-0.0133929	0.0174513	0.0144359	-0.0113059	0.0300602	-0.0221424	0.000353572	5.18681	20.4004	-89.1349
Yucatan13	Yucatan	0.0145064	0.00943719	0.000499381	-0.0132539	0.0189051	0.00186871	0.00265514	-0.0172566	0.013873	5.12596	20.4004	-89.1349
PTY2	Panama	-0.000255798	0.000477407	-0.0148146	-0.00325449	-0.00570515	0.000729482	-0.0024749	0.00114608	0.00299019	5.14936	8.15	-81.4
PTY3	Panama	0.0128534	-0.013228	0.0266464	-0.0528607	-0.00277669	-0.00876734	0.00124836	0.0118933	-0.0201144	5.19751	8.15	-81.4
PTY4	Panama	0.0297538	0.0118394	0.00757395	-0.0163076	0.00634663	0.0328131	-0.0352559	0.0323426	-0.015387	5.14196	8.15	-81.4
PTY5	Panama	0.00120336	-0.0115646	0.0303055	-0.0420775	0.00376289	0.00234389	0.00418762	-0.0127401	-0.0152336	5.2211	8.15	-81.4
PTY6	Panama	0.00408688	-0.0125486	0.00962797	-0.00378526	0.00452485	-0.000183587	0.0146554	-0.0193863	0.034872	5.2082	8.15	-81.4
PTY7	Panama	0.0135302	0.00248138	0.00699963	-0.0498921	-0.0136021	0.00574826	-0.00686656	0.010812	0.00604201	5.14934	8.15	-81.4
PR2	PuertoRico	0.00179902	-0.0256438	-0.000238331	-0.00328747	0.0184928	-0.00632522	-0.00138866	0.00537067	-0.0109911	5.09983	18.2002	-66.6645
PR3	PuertoRico	-0.0270885	0.00643576	-0.018738	-0.00407158	-0.0161802	-0.0316081	0.00423254	-0.00399748	0.00338357	5.1738	18.2002	-66.6645
PR4	PuertoRico	-0.0231843	0.00572246	0.0157888	0.0215174	-0.00897784	0.0147488	-0.0113692	0.000702482	-0.000291522	5.09568	18.2002	-66.6645
PR5	PuertoRico	0.401782	-0.288845	0.00901611	0.0225464	-0.0157862	0.00605419	-0.00180795	-0.000289386	0.00148379	5.2872	18.2002	-66.6645
PR6	PuertoRico	-0.0178009	-0.00542611	0.0100594	0.0168016	0.0198248	-0.0088056	-0.00220359	0.00100526	0.00429992	5.14519	18.2002	-66.6645
PR7	PuertoRico	0.0048198	0.00102992	-0.00317233	-0.0188961	0.0218587	-0.00683156	-0.0250823	-0.00240874	0.00659492	5.16555	18.2002	-66.6645
PR8	PuertoRico	-0.0323148	0.00925161	0.0130494	0.00912625	-0.0379688	0.0115599	-0.0118828	-0.00983846	-0.00440956	5.18005	18.2002	-66.6645
PR9	PuertoRico	-0.00913827	0.0229672	-0.000215808	0.00907077	0.000772398	-0.00357651	-0.00401513	-0.0051198	0.0104781	5.20625	18.2002	-66.6645
PR10	PuertoRico	-0.0129064	-0.00295395	0.0313288	-0.0166937	-0.0283836	-0.00481503	0.0113797	-0.00337533	-0.0151222	5.16991	18.2002	-66.6645
PR11	PuertoRico	0.00866695	0.0222845	-0.0127806	0.0401162	0.00295072	0.024644	-4.02011e-05	0.0118503	-0.00751991	5.13347	18.2002	-66.6645
V2	Venezuela	-0.0176686	0.011448	0.0109263	-0.00882142	-0.0145066	0.0235795	0.0143016	-0.0153252	0.00420114	5.16955	10.5	-66.9167
V3	Venezuela	-0.0105824	-0.00716024	-0.0233198	0.0175084	-0.0102457	-0.00756176	-0.0146755	0.00221036	0.0117995	5.12828	10.5	-66.9167
V4	Venezuela	-0.0230518	0.012113	0.0207662	-0.00103664	-0.0186196	0.0102505	-0.0121934	-0.00998367	0.0168871	5.19345	10.5	-66.9167
V5	Venezuela	-0.0181172	-0.00110018	0.00488882	0.00651309	-0.00759797	0.00486596	0.0218101	-0.014242	-0.020177	5.25835	10.5	-66.9167
